# Supplementary material for: DNA-Mimic Antirestriction Proteins ArdA Could Regulate Gene Expression in Escherichia coli
Source: Int J Mol Sci. 2026 Jun 20;27(12):5595. doi: 10.3390/ijms27125595 (PMC13300388; doi:10.3390/ijms27125595)
Supplement: Supplementary file 1 [file ijms-27-05595-s001.zip]

Archive with 1 entries (1 files):
- ijms-4343388-supplementary.pdf
